# Supplementary material for: Real-Time Navigation in Liver Surgery Through Indocyanine Green Fluorescence: An Updated Analysis of Worldwide Protocols and Applications
Source: Cancers (Basel). 2025 Mar 3;17(5):872. doi: 10.3390/cancers17050872 (PMC11898688; doi:10.3390/cancers17050872)
Supplement: Supplementary file 1 [file cancers-17-00872-s001.zip]

Archive with 1 entries (1 files):
- cancers-3454390-supplementary.pdf
